# Supplementary material for: Prognostic Value of Non-Invasively Determined Right Ventricular–Arterial Coupling Surrogate Parameters in Patients with Dilated Cardiomyopathy
Source: J Clin Med. 2026 Mar 16;15(6):2239. doi: 10.3390/jcm15062239 (PMC13027013; doi:10.3390/jcm15062239)
Supplement: Supplementary file 1 [file jcm-15-02239-s001.zip]

Archive with 1 entries (1 files):
- jcm-4012651-supplementary.pdf
